# Supplementary material for: Expression and knockdown of zebrafish folliculin suggests requirement for embryonic brain morphogenesis
Source: BMC Dev Biol. 2016 Jul 8;16:23. doi: 10.1186/s12861-016-0119-8 (PMC4939010; doi:10.1186/s12861-016-0119-8)
Supplement: Additional file 2: Table S1. — Absolute numbers of embryos after injection with control, mismatch or flcn morpholinos. Columns show: injection group - where each group was injected on a different day, treatment group – where embryos were either uninjected, injected with control MO, flcn ATG MO, flcn sp1 MO, flcn sp1 MM, flcn sp2 MO or flcn sp2 MM, classification of embryos – showing the number of embryos which are dead, normal or abnormal. (XLSX 8 kb) [file 12861_2016_119_MOESM2_ESM.xlsx]

## Sheet: Sheet1
Injection group	Treatment group	Brain/Yolk defects	Abnormal	Normal	Dead
1	uninjected	0	0	28	0
	flcn ATG MO	41	2	0	3
	flcn sp1 MM	0	0	35	1
	flcn sp1 MO	50	0	0	0
	flcn sp2 MM	0	1	22	0
	flcn sp2 MO	36	7	0	4
2	control MO	0	1	42	0
	flcn ATG MO	100	8	10	0
3	flcn sp2 MM	0	0	17	3
	flcn sp2 MO	16	2	1	2
4	flcn sp2 MM	0	0	50	0
	flcn sp2 MO	54	2	3	0
5	flcn sp2 MM	0	4	65	0
	flcn sp2 MO	59	4	10	0
